# Supplementary material for: PEG-Mediated Protoplast Transformation of Penicillium sclerotiorum (scaumcx01): Metabolomic Shifts and Root Colonization Dynamics
Source: J Fungi (Basel). 2025 May 17;11(5):386. doi: 10.3390/jof11050386 (PMC12113252; doi:10.3390/jof11050386)
Supplement: Supplementary file 1 [file jof-11-00386-s001.zip]

Archive with 1 entries (1 files):
- jof-3607709-supplementary.pdf
